# Supplementary material for: A Novel Anti-Cadherin-19 Monoclonal Antibody (Ca19Mab-8) for Flow Cytometry, Western Blotting, and Immunohistochemistry
Source: Curr Issues Mol Biol. 2026 Mar 12;48(3):307. doi: 10.3390/cimb48030307 (PMC13026002; doi:10.3390/cimb48030307)
Supplement: Supplementary file 1 [file cimb-48-00307-s001.zip]

Archive with 1 entries (1 files):
- cimb-4183612-supplementary.pdf
